# Supplementary material for: Distribution of the C9orf72 hexanucleotide repeat expansion in healthy subjects: a multicenter study promoted by the Italian IRCCS network of neuroscience and neurorehabilitation
Source: Front Neurol. 2024 Jan 31;15:1284459. doi: 10.3389/fneur.2024.1284459 (PMC10865370; doi:10.3389/fneur.2024.1284459)
Supplement: Supplementary file 1 [file Table_1.XLSX]

## Sheet: Foglio1
Institute	Samples
IRCCS Istituto Centro San Giovanni di Dio- Fatebenefratelli BRESCIA	96
IRCCS Fondazione Mondino PAVIA	115
IRCCS DON GNOCCHI	30
IRCCS Policlinico San Martino di Genova GENOVA	105
Fondazione IRCCS Istituto Neurologico Carlo Besta MILANO	85
IRCCS Ospedale Maggiore Policlinico MILANO	50
IRCCS Istituto per le Scienze Neurologiche di Bologna BOLOGNA	30
IRCCS INM Neuromed POZZILLI	136
IRCCS Fondazione Santa Lucia ROMA	128
IRCCS Ospedale San Raffaele MILANO	33
IRCCS Istituto Auxologico Italiano	90
IRCCS Fondazione Policlinico Universitario Agostino Gemelli ROMA	49
IRCCS Humanitas	20
total	967
